# Supplementary material for: Prognostic Impact of Obesity, Cardiometabolic Risk Factors, and Vascular Function Markers on Outcomes in Ischemic Cardiomyopathy
Source: J Clin Med. 2025 Oct 20;14(20):7397. doi: 10.3390/jcm14207397 (PMC12565017; doi:10.3390/jcm14207397)
Supplement: Supplementary file 1 [file jcm-14-07397-s001.zip]

Archive with 1 entries (1 files):
- jcm-3877532-supplementary.pdf
